# Supplementary material for: Assembly of Semiconductor Nanorods into Circular Arrangements Mediated by Block Copolymer Micelles
Source: Materials (Basel). 2022 Apr 18;15(8):2949. doi: 10.3390/ma15082949 (PMC9028013; doi:10.3390/ma15082949)
Supplement: Supplementary file 1 [file materials-15-02949-s001.zip]

Archive with 1 entries (1 files):
- materials-1643817-supplementary.pdf
